# Supplementary material for: Doxorubicin Activity Is Modulated by Traditional Herbal Extracts in a 2D and 3D Multicellular Sphere Model of Leukemia
Source: Pharmaceutics. 2023 Jun 9;15(6):1690. doi: 10.3390/pharmaceutics15061690 (PMC10302921; doi:10.3390/pharmaceutics15061690)
Supplement: Supplementary file 1 [file pharmaceutics-15-01690-s001.zip]

Archive with 1 entries (1 files):
- pharmaceutics-2377922-supplementary.pdf
